# Supplementary material for: Stromal Cell‐Mast Cell Communication Orchestrates Anti‐Viral Immunity in the Meninges
Source: Adv Sci (Weinh). 2025 Nov 6;13(5):e14842. doi: 10.1002/advs.202514842 (PMC12850450; doi:10.1002/advs.202514842)
Supplement: Supplementary file 2 — Supplemental Video 1 [file ADVS-13-e14842-s001.zip]

Archive with 12 entries (12 files):
- Video 1.mp4
- Video 10.mp4
- Video 11.mp4
- Video 12.mp4
- Video 2.mp4
- Video 3.mp4
- Video 4.mp4
- Video 5.mp4
- Video 6.mp4
- Video 7.mp4
- Video 8.mp4
- Video 9.mp4
